# Supplementary material for: Short communication: TNF-α and IGF-1 regulates epigenetic mechanisms of HDAC2 and HDAC10
Source: PLoS One. 2022 Feb 10;17(2):e0263190. doi: 10.1371/journal.pone.0263190 (PMC8830685; doi:10.1371/journal.pone.0263190)
Supplement: S1 File — (XLSX) [file pone.0263190.s008.xlsx]

## Sheet: Figure1 DNMT1
Group	Control	IGF1	TNFα	IGF1+TNFα	HDAC2-/-	HDAC2-/- IGF1	HDAC2-/- TNFα	HDAC2-/- IGF1+TNFα
Replicate 1	51050	54369.2	42898.8	61047	62649	35478	34988.8	35461.4
Replicate 2	38117.8	47348.8	33891.4	45653.3	41923	26134.7	29421.6	25699
Average	44583.9	50859	38395.1	53350.2	52286	30806.3	32205.2	30580.2
SEM	6466.14	3510.18	4503.71	7696.85	10363	4671.65	2783.6	4881.23

## Sheet: Figure 1 EZH2
Group	Control	IGF1	TNFα	IGF1+TNFα	HDAC2-/-	HDAC2-/- IGF1	HDAC2-/- TNFα	HDAC2-/- IGF1+TNFα
Replicate 1	51380.1	50585.9	41672.7	46455.3	41799.4	25816.3	24239.2	21750.1
Replicate 2	31810.8	39606.8	28494.3	37398	25621.9	13562.5	16414.4	11133
Average	41595.5	45096.3	35083.5	41926.6	33710.6	19689.4	20326.8	16441.5
SEM	9784.65	5489.57	6589.16	4528.68	8088.73	6126.9	3912.4	5308.54

## Sheet: Figure 2 DNMT1
Group	Control	IGF1+TNFα	Romidepsin	Romidepsin IGF1+TNFα
Replicate 1	31972.6	42451.4	31151.9	29679.6
Replicate 2	24045.6	37813.8	21721.6	19920.7
Average	28009.1	40132.6	26436.8	24800.2
SEM	3963.49	2318.82	4715.18	4879.46

## Sheet: Figure 2 EZH2
Group	Control	IGF1+TNFα	Romidepsin	Romidepsin IGF1+TNFα
Replicate 1	21805.7	37378.2	8700.46	10000.2
Replicate 2	16970.7	25704.9	10414	12024
Average	19388.2	31541.5	9557.25	11012.1
SEM	2417.46	5836.63	856.79	1011.87

## Sheet: Figure 2 HDAC2
Group	Control	IGF1+TNFα	Romidepsin	Romidepsin IGF1+TNFα
Replicate 1	33656.8	43931.5	20331.3	11215.2
Replicate 2	38462.2	55147.2	36134.5	16479.7
Average	36059.5	49539.3	28232.9	13847.4
SEM	2402.68	5607.84	7901.61	2632.26

## Sheet: Figure 3A PCNA
Group	Control	IGF1	TNFα	IGF1+TNFα	HDAC2-/-	HDAC2-/- IGF1	HDAC2-/- TNFα	HDAC2-/- IGF1+TNFα
Replicate 1	50008.1	53163.2	50617.5	67324.2	13877.1	9726.49	16472.4	36295.9
Replicate 2	33132.1	51941.5	47081.1	52939.4	7827.75	6476.54	10211.5	17306.8
Average	41570.1	52552.4	48849.3	60131.8	10852.4	8101.51	13341.9	26801.3
SEM	8438	610.83	1768.22	7192.37	3024.68	1624.97	3130.42	9494.55

## Sheet: Figure 3B PCNA
Group	Control	IGF1	TNFα	IGF1+TNFα	HDAC10-/-	HDAC10-/- IGF1	HDAC10-/- TNFα	HDAC10-/- IGF1+TNFα
Replicate 1	33708.6	34934.4	47273.4	68245.7	31905.5	38200.4	40074.7	39608.1
Replicate 2	49113.3	30065.2	40885.5	61787.5	27140.3	33223.3	39907.1	32253.2
Average	41410.9	32499.8	44079.5	65016.6	29522.9	35711.9	39990.9	35930.6
SEM	7702.34	2434.57	3193.96	3229.12	2382.6	2488.55	83.765	3677.48

## Sheet: Figure 4 HDAC2
Group	Control	IGF1	TNFα	IGF1+TNFα	HDAC10-/-	HDAC10-/- IGF1	HDAC10-/- TNFα	HDAC10-/- IGF1+TNFα
Replicate 1	37454.1	37157.9	48916.9	62136.3	42691.5	34562.3	31222.2	6929.77
Replicate 2	59196.6	54223.6	88351.8	103607	76283.2	72396.1	56306.2	27675.8
Average	48325.4	45690.8	68634.3	82871.5	59487.4	53479.2	43764.2	17302.8
SEM	10871.3	8532.83	19717.4	20735.2	16795.9	18916.9	12542	10373

## Sheet: Figure 4 HDAC10
Group	Control	IGF1	TNFα	IGF1+TNFα	HDAC2-/-	HDAC2-/- IGF1	HDAC2-/- TNFα	HDAC2-/- IGF1+TNFα
Replicate 1	31222.5	76097	63122.9	56986.7	3992.45	2438.32	1258.99	1571.18
Replicate 2	7719.57	16168	12954.8	15059.1	1627.15	1530.91	487.355	1775.22
Average	19471.1	46132.5	38038.8	36022.9	2809.8	1984.62	873.173	1673.2
SEM	11751.5	29964.5	25084	20963.8	1182.65	453.706	385.818	102.021

## Sheet: Figure 5 EZH2
Group	Control	IGF1	TNFα	IGF1+TNFα	HDAC10-/-	HDAC10-/- IGF1	HDAC10-/- TNFα	HDAC10-/- IGF1+TNFα
Replicate 1	27557.5	29987.1	32961.1	34499.4	17714	15665.9	17942.6	17459.2
Replicate 2	13067.6	12454.5	11487.6	13822.8	6170.98	7215.23	4411.23	5758.33
Average	20312.5	21220.8	22224.4	24161.1	11942.5	11440.6	11176.9	11608.8
SEM	7244.98	8766.31	10736.8	10338.3	5771.53	4225.33	6765.69	5850.44

[truncated: 2 more sheets: Figure 5 DNMT1, Figure 6 Cell Proliferation]
